# Supplementary material for: Identification of CmbHLH Transcription Factor Family and Excavation of CmbHLHs Resistant to Necrotrophic Fungus Alternaria in Chrysanthemum
Source: Genes (Basel). 2023 Jan 20;14(2):275. doi: 10.3390/genes14020275 (PMC9957535; doi:10.3390/genes14020275)
Supplement: Supplementary file 1 [file genes-14-00275-s001.zip]

Archive with 1 entries (1 files):
- genes-2146251-supplementary.pdf
